# Supplementary material for: Adapted problem adaptation therapy for depression in mild to moderate Alzheimer's disease dementia: A randomized controlled trial
Source: Alzheimers Dement. 2024 Mar 13;20(4):2990–9. doi: 10.1002/alz.13766 (PMC11032547; doi:10.1002/alz.13766)
Supplement: Supplementary file 5 — Supporting Information [file ALZ-20-2990-s004.zip]

Archive with 19 entries (19 files):
- AM Downey Alzheimer's  Dementia ADJ-D23--1324 COI.docx
- at Alzheimer's & Dementia ADJ-D23--1324 COI ALAN THOMAS.docx
- cfAlzheimer's & Dementia ADJ-D23--1324 COI.docx
- ciAlzheimer's  Dementia ADJ-D23--1324 COI.Chineze.docx
- cr Alzheimer's_Dementia ADJ-D23--1324 COI_CRawlinson.docx
- emcAlzheimer's  Dementia ADJ-D23--1324 COI EMC.docx
- g ra Alzheimer's & Dementia ADJ-D23--1324 COI_GR (2).docx
- ga Alzheimer's  Dementia ADJ-D23--1324 COIGL.docx
- grussel Alzheimer's  Dementia ADJ-D23--1324 COI G Russell.docx
- lc Alzheimer's & Dementia ADJ-D23--1324 COI cort.docx
- mw Alzheimer's & Dementia ADJ-D23--1324 COI MW.docx
- nf coi_disclosure NF.docx
- pb Alzheimer's & Dementia ADJ-D23--1324 COI (1).docx
- pwAlzheimer's & Dementia ADJ-D23--1324 COI P Wilkinson (1).docx
- r hunter Alzheimer's  Dementia ADJ-D23--1324 COI RH.docx
- rg Alzheimer's & Dementia ADJ-D23--1324 COI Gould.docx
- rh Alzheimer's  Dementia ADJ-D23--1324 COIRobertHoward.docx
- Row H Alzheimer's  Dementia ADJ-D23--1324 COI HARWOOD.docx
- vl Alzheimer's & Dementia ADJ-D23--1324 COI VL.docx
